# Supplementary material for: Epstein–Barr Virus in Brain Cancer—Friend or Foe?
Source: Int J Mol Sci. 2026 May 27;27(11):4812. doi: 10.3390/ijms27114812 (PMC13257138; doi:10.3390/ijms27114812)
Supplement: Supplementary file 1 [file ijms-27-04812-s001.zip]

Archive with 1 entries (1 files):
- ijms-4332025-supplementary.pdf
